# Supplementary material for: Current Issues and Perspectives of Algae in Drinking Water Supply System: Colloidal Algae Is an Important Noticed Existence Form
Source: Microorganisms. 2026 May 11;14(5):1085. doi: 10.3390/microorganisms14051085 (PMC13210159; doi:10.3390/microorganisms14051085)
Supplement: Supplementary file 1 [file microorganisms-14-01085-s001.zip]

Archive with 1 entries (1 files):
- microorganisms-4225872-supplementary.pdf
